# Supplementary material for: Validation of H5 influenza virus subtyping RT-qPCR assay and low prevalence of H5 detection in 2024–2025 influenza virus season
Source: J Clin Microbiol. 2025 Oct 21;63(11):e00415-25. doi: 10.1128/jcm.00415-25 (PMC12607698; doi:10.1128/jcm.00415-25)
Supplement: Supplementary File 1 — H5 gBlock construct sequence used in validation. [file jcm.00415-25-s0005.txt]

Supplemental File 1 - H5 gBlock construct sequence used in validation 
>H5 HA CDS, with T7 promoter, A/white-tailed eagle/Hokkaido/20220322001/2022
ctTAATACGACTCACTATAGGGatggaaaagaacgtcaccgttacacatgcccaagacatactggaaaaaacacacaacgggaagctctgtgatctaaatggggtgaagcctctgattttaaaggattgtagtgtagctggatggctcctcggaaacccaatgtgcgacgaattcatcagagtgccggaatggtcctacatagtggagcgggctaatccagctaatgacctctgttacccagggagcctcaatgactacgaagaactgaaacacctgttgagcagaataaatcactttgagaagattctgatcatccccaagagttcctggccaaatcatgaaacatcactaggggtgagcgcagcttgtccataccagggagcgccctcctttttcagaaatgtggtgtggcttatcaaaaagaacgatgcatacccaacaataaagataagctacaataataccaatcgggaagatctcttgatactgtgggggattcatcattccaacaatgcagaagagcagacaaatctctataaaaacccaaccacctacatttcagttggaacatcaactttaaaccagaggttggtaccaaaaatagctactagatcccaagtaaacgggcaacgtggaagaatggacttcttctggacaattttaaaaccagatgatgccatccatttcgagagtaatggaaatttcattgctccagaatatgcatacaaaattgtcaagaaaggggactcaacaattatgaaaagtggagtggaatatggccactgcaacaccaaatgtcaaaccccagtaggagcgataaattctagtatgccattccacaacatacatcctctcaccattggggaatgccccaaatacgtgaaatcaaacaagttggtccttgcgactgggctcagaaatagtcctctaagagaaaggagaagaaaaagaggcctgtttggggcgatagcagggtttatagagggaggatggcagggaatggttgatggttggtatgggtaccatcatagcaatgagcaggggagtgggtacgctgcagacaaagaatccacccaaaaggcaatagatggagttaccaataaggtcaactcaatcattgacaaaatgaacactcaatttgaggcagttggaagggagtttaataacttagaaaggaggatagagaatttgaacaagaaaatggaagacggattcctagatgtctggacctataatgctgaacttctagttctcatggaaaacgagaggactctagatttccatgattcaaatgtcaagaacctttacgacaaagtcagactacagcttagggataatgcaaaggagctgggtaatggctgtttcgaattctatcacaaatgcgataatgaatgtatggaaagtgtgagaaatgggacgtatgactaccctcagtattcagaagaagcaagattaaaaagagaagaaataagcggagtgaaattagaatcaataggaacttaccagatactgtcaatttattcaacagcggcgagttccctagcactggcaatcatgatggctggtctatctttatggatgtgctccaatgggtcgttacagtgcagaatttgcatttag
