# Supplementary material for: Validation of H5 influenza virus subtyping RT-qPCR assay and low prevalence of H5 detection in 2024–2025 influenza virus season
Source: J Clin Microbiol. 2025 Oct 21;63(11):e00415-25. doi: 10.1128/jcm.00415-25 (PMC12607698; doi:10.1128/jcm.00415-25)
Supplement: Supplemental tables — Tables S1 to S17. [file jcm.00415-25-s0006.xlsx]

## Sheet: Table S1
Table S1. H5-positive animal specimens from Washington Animal Disease Diagnostic Laboratory used for validation.								Prior Testing (WADDL)	Multiplex Assay	Multiplex Assay	CDC Assay	CDC Assay	CDC Assay	CDC Assay
Sample	Host species	State of animal origin	Sample type	Number of animals per sample	Strain ID from NVSL Report	Genotype	Accession Number	IAV M Ct	IAV M Ct	H5 Ct	InfA Ct	H5a Ct	H5b Ct	RNase P Ct
WADDL1	Serval	WA	Nasal swab	1	EA/AM 2.3.4.4b H5N1 (B3.13)	B3.13	BioSample: SAMN46070075	19.4	20.62	20.28	21.81	21.59	21.98	NDET
WADDL2	Holstein	ID	Bulk Milk	Unknown	EA/AM 2.3.4.4b H5N1 (B3.13)	B3.13	BioSample: SAMN41892145	21.2	NDET	38.15	NDET	NDET	Not Tested (Quantity Not Sufficient)	Not Tested (Quantity Not Sufficient)
WADDL3	Domestic Ox (Cow) (not further specified)	ID	Bulk Milk	Unknown	partial genome: EA/AM 2.3.4.4b H5N1	Other 2.3.4.4b	Not Available	29.3	25.73	27.03	27.47	30.05	Not Tested (Quantity Not Sufficient)	Not Tested (Quantity Not Sufficient)
WADDL4	Domestic Ox (Cow) (not further specified)	NV	Milk	1	no strain data	Not Available	BioSample: SAMN46133438	19.4	16.25	16.02	18.36	16.75	19.2	35.98
WADDL5	Harbor Seal	WA	Brain	1	EA/AM 2.3.4.4 H5N1	Other 2.3.4.4	GISAID: EPI_ISL_18731638	14.9	15.97	17.15	17.26	19.82	Not Tested (Quantity Not Sufficient)	Not Tested (Quantity Not Sufficient)
WADDL6	Glaucous-Winged Gull	WA	Oral/Cloacal Swab Pool	1	EA/AM 2.3.4.4b H5N1	Other 2.3.4.4b	GISAID: EPI_ISL_18737454	29.2	27.33	29.81	27.73	31.19	NDET	NDET
WADDL7	Chicken (not further specified)	WA	Oropharyngeal swab	5	EA/AM 2.3.4.4b H5N1 (D1.1)	D1.1	BioSample: SAMN44727532	17.9	17.93	19.39	19.36	20.4	23.62	NDET

## Sheet: Table S2
Table S2. Ct values for individual H5 probes amplifying 2022 H5N1 IAV IVT RNA control
	Template Concentration	High	Low
H5 Ct Value	H5 Probe 1	20.6	35.4
	H5 Probe 2	18.2	33.3
	H5 Probe 1 + H5 Probe 2	18.1	33.2

## Sheet: Table S3
Table S3. Ct value and copy number measured by RT-ddPCR of RNA extracted from inactivated A/Washington/239/2024 virus.
Dilution	Replicate	Target	Ct Value	c/rxn (ddPCR)	Percent positive droplets
10	1	H5	16.1919	Not Tested	Not Tested
	2	H5	16.114	Not Tested	Not Tested
	3	H5	16.2151	Not Tested	Not Tested
	4	H5	16.4154	Not Tested	Not Tested
100	1	H5	19.5779	Above Quantitative Range	0.99995
	2	H5	19.5348	Above Quantitative Range	1
	3	H5	19.5773	Above Quantitative Range	0.999953
	4	H5	19.7142	Above Quantitative Range	1
1000	1	H5	22.9194	Above Quantitative Range	0.999442
	2	H5	22.9653	Above Quantitative Range	0.99976
	3	H5	23.0921	Above Quantitative Range	0.999432
	4	H5	23.1084	Above Quantitative Range	0.999909
10000	1	H5	26.6352	14685.8	0.442204
	2	H5	26.6099	14214.6	0.431658
	3	H5	26.8277	13841.8	0.423171
	4	H5	26.716	12633.6	0.394795
100000	1	H5	30.3261	1125.82	0.0437649
	2	H5	30.2603	920.794	0.0359398
	3	H5	30.3483	863.601	0.0337456
	4	H5	30.3145	808.284	0.0316186
1000000	1	H5	33.7328	87.1326	0.00345753
	2	H5	33.7994	111.744	0.00443198
	3	H5	33.7586	97.2007	0.00385627
	4	H5	34.0235	100.266	0.00397765
10	1	IAV M	18.6987	Not Tested	Not Tested
	2	IAV M	18.5259	Not Tested	Not Tested
	3	IAV M	18.5918	Not Tested	Not Tested
	4	IAV M	18.7779	Not Tested	Not Tested
100	1	IAV M	22.4526	Above Quantitative Range	0.99985
	2	IAV M	22.3872	Above Quantitative Range	0.999856
	3	IAV M	22.3781	Above Quantitative Range	0.999669
	4	IAV M	22.3901	Above Quantitative Range	0.999907
1000	1	IAV M	25.6844	Above Quantitative Range	0.713329
	2	IAV M	25.7503	Above Quantitative Range	0.757704
	3	IAV M	25.7837	Above Quantitative Range	0.778104
	4	IAV M	25.7588	Above Quantitative Range	0.822486
10000	1	IAV M	29.2949	2352.51	0.0892733
	2	IAV M	29.3493	2234.3	0.0849836
	3	IAV M	29.4008	2300.41	0.0873852
	4	IAV M	29.4316	2186.66	0.0832495
100000	1	IAV M	32.6073	190.632	0.00754897
	2	IAV M	32.9016	167.602	0.00664004
	3	IAV M	32.8897	154.933	0.00613964
	4	IAV M	33.5701	139.84	0.00554324
1000000	1	IAV M	36.1471	8.01277	0.000318457
	2	IAV M	35.8864	20.4873	0.000814038
	3	IAV M	35.9969	21.6947	0.000861991
	4	IAV M	36.1771	20.2464	0.000804469

## Sheet: Table S4
Table S4. Formula to estimate absolute copy number of template molecules from Ct values
Target	R2 Value	Intercept	Slope	Formula
H5	0.995	12.1123	-0.299971	[Copies per reaction] = 10 ^ (-0.300 x [Ct Value] + 12.112)
M	0.984496	12.6987	-0.318248	[Copies per reaction] = 10 ^ (-0.318 x [Ct Value] + 12.699)

## Sheet: Table S5
Table S5. Ct values of serially-diluted RNA templates used to determine absolute limit of detection of RT-qPCR reaction.
Target	H5				IAV M
Dilution	#1	#2	#3	#4	#1	#2	#3	#4
C/rxn	4.7	2.3	1.2	0.6	72.5	36.3	18.1	9.1
Rep. 1	32.5	35.8	NDET	NDET	35.5	35.8	NDET	NDET
Rep. 2	33.9	NDET	NDET	NDET	35.4	35.8	NDET	NDET
Rep. 3	34.3	34.1	41.4	NDET	36.4	35.7	39.6	41.3
Rep. 4	33.9	37	35.8	38.3	34.6	35.2	37.8	40.3
Rep. 5	32.7	38.2	NDET	38	33.9	36.8	39.8	NDET
Rep. 6	35.2	36.3	36.1	39.8	34.5	39.7	38.9	NDET
Rep. 7	34.7	36	39.3	38.6	36.1	35	40.3	NDET
Rep. 8	33.1	37.8	37.9	38.1	35.2	36.5	37.3	42.2
Rep. 9	36.8	37.7	NDET	40.3	35.1	36.5	39.8	37.9
Rep. 10	36	40.8	37.7	NDET	35.6	36.5	40.9	42.4
Rep. 11	35.3	36.9	39.5	NDET	33.9	36.4	39.7	NDET
Rep. 12	34.9	39.3	35.1	NDET	35.2	37.8	38	41
Rep. 13	35.4	34.9	NDET	NDET	35.9	36.2	37.3	38.9
Rep. 14	33.8	37.1	40.2	NDET	36.3	37.3	38.3	NDET
Rep. 15	34.9	35.3	35.6	NDET	35.1	38.1	37.7	37.7
Rep. 16	34.1	37.9	38.8	38.7	36.5	36.8	39.1	38.8
Rep. 17	35.3	43.3	38.9	NDET	34.9	35.3	37.7	41.5
Rep. 18	34	36.6	38.5	39.9	35.5	36.3	38.1	NDET
Rep. 19	34.4	37.5	39.5	NDET	35.2	NDET	37.4	NDET
Rep. 20	36.2	NDET	NDET	NDET	36.4	37.1	NDET	NDET
Avg	34.6	37.4	38.2	39	35.4	36.6	38.7	40.2
Std Dev	1.1	2.2	1.9	0.9	0.8	1.1	1.2	1.8
% CV	0.033	0.058	0.05	0.023	0.022	0.031	0.03	0.044
Detected	20	18	15	8	20	19	17	10

## Sheet: Table S6
Table S6. Ct values of serially-diluted virus (A/Washington/239/2024) used to determine initial limit of detection of complete multiplex assay. Copies per reaction measured by ddPCR.
Target	H5							IAV M
Dilution	#1	#2	#3	#4	#5	#6	#7	#1	#2	#3	#4	#5	#6	#7
TCID50/mL	2100000	210000	21000	2100	210	21	2.1	2100000	210000	21000	2100	210	21	2.1
C/rxn (RT-ddPCR)				14000	1300						2400	240
Rep. 1	20.5725	23.2828	26.8076	30.5197	33.6742	36.3561	37.9138	23.6806	26.339	29.6981	33.1053	NDET	38.447	38.5639
Rep. 2	20.4876	23.4872	26.8046	30.3756	33.7492	36.1437	39.2966	23.6014	26.4535	29.8153	33.073	38.4214	NDET	NDET
Rep. 3	20.5563	23.6501	26.8191	30.5949	33.7889	42.3791	NDET	23.5195	26.5261	29.8535	33.7598	36.5438	NDET	NDET
Rep. 4	20.722	23.4909	26.9351	30.4937	34.1254	37.7334	NDET	23.6084	26.3952	29.5751	33.041	38.8394	NDET	NDET
Avg	20.5846	23.4778	26.8416	30.496	33.8344	38.1531	38.6052	23.6025	26.4285	29.7355	33.2448	37.9349	38.447	38.5639
Detected	4	4	4	4	4	4	2	4	4	4	4	3	1	1

## Sheet: Table S7
Table S7. Ct values of serially-diluted virus (A/Washington/239/2024) used to determine limit of detection of complete UW assay.
Target	H5				IAV M
Dilution	#1	#2	#3	#4	#1	#2	#3	#4
TCID50/mL	390	98	24	6	390	98	24	6
Estimated copies/rxn	89.5	23.3	5	2	12.3	2.5	0.7	0.2
Rep. 1	34.571	35.6524	38.2093	NDET	36.3145	NDET	NDET	NDET
Rep. 2	33.6264	36.1275	37.2607	NDET	37.2718	37.3561	NDET	38.2391
Rep. 3	33.8929	35.9768	37.1253	NDET	36.2719	37.2048	NDET	NDET
Rep. 4	33.9733	37.3176	38.1946	39.6397	38.584	38.3371	37.1363	NDET
Rep. 5	33.6653	35.1825	38.1097	38.4436	36.2752	39.0166	38.2063	NDET
Rep. 6	34.1448	35.1015	38.1854	NDET	35.7425	37.1113	NDET	NDET
Rep. 7	33.881	36.6749	38.6281	38.2211	36.4366	38.4464	NDET	NDET
Rep. 8	33.8558	35.4695	40.3026	39.3595	36.2482	NDET	NDET	NDET
Rep. 9	33.7102	35.5204	37.232	40.4424	36.7859	NDET	NDET	NDET
Rep. 10	33.7729	35.8274	38.3704	38.3153	36.5512	37.3328	NDET	NDET
Rep. 11	34.2147	35.6721	37.0449	39.3716	36.6964	NDET	NDET	NDET
Rep. 12	33.9809	35.6571	37.8481	37.9177	36.4003	37.4206	NDET	NDET
Rep. 13	33.6306	35.1819	37.6227	NDET	37.5263	38.3441	NDET	NDET
Rep. 14	33.5502	35.5045	39.7864	41.0199	35.948	38.2933	NDET	NDET
Rep. 15	33.8612	36.3595	39.2437	39.5939	36.6279	NDET	NDET	NDET
Rep. 16	33.8679	35.6693	39.1564	NDET	37.3589	NDET	38.0703	NDET
Rep. 17	33.5916	36.314	37.9287	39.2482	35.5782	NDET	NDET	NDET
Rep. 18	33.9635	36.5461	38.0233	38.0617	38.7428	NDET	NDET	NDET
Rep. 19	33.9979	36.9482	37.9158	38.1598	35.9572	NDET	NDET	NDET
Rep. 20	34.0454	35.8178	39.3688	40.6163	36.0978	38.6728	NDET	NDET
Avg	33.8899	35.9261	38.2778	39.1722	36.6708	37.9578	37.8043	38.2391
Std Dev	0.243971	0.604561	0.899084	1.0225	0.849616	0.678346	0.582466	N/A
% CV	0.00719892	0.0168279	0.0234884	0.0261027	0.0231687	0.0178711	0.0154074	N/A
Detected	20	20	20	14	20	11	3	1

## Sheet: Table S8
Table S8. Ct values of contrived low-positive specimens spiked with inactivated genotype B3.13 A/bovine/Ohio/B24OSU-439/2024 virus.
Specimen ID	Matrix type	Pooled or individual (matrix)	H5 Ct	IAV M Ct	EXO Ct
CNP01	Nasopharyngeal	Individual	33.9	34.2	30.9
CNP02	Nasopharyngeal	Individual	36	35	30.7
CNP03	Nasopharyngeal	Individual	35.1	34.9	30.7
CNP04	Nasopharyngeal	Individual	35.7	35.7	30.6
CNP05	Nasopharyngeal	Individual	34.4	34	30.8
CNP06	Nasopharyngeal	Individual	34.5	34.4	30.7
CNP07	Nasopharyngeal	Individual	34.6	35	30.7
CNP08	Nasopharyngeal	Individual	35.5	34.7	31.1
CNP09	Nasopharyngeal	Individual	34.1	35.1	31
CNP10	Nasopharyngeal	Individual	33.9	33.9	31.3
CNP11	Nasopharyngeal	Individual	34.5	33.5	30.5
CNP12	Nasopharyngeal	Individual	34.7	34.2	30.8
CNP13	Nasopharyngeal	Individual	34.8	35.1	30.8
CNP14	Nasopharyngeal	Individual	34.3	33.9	30.5
CNP15	Nasopharyngeal	Individual	34.2	34.4	30.8
CNP16	Nasopharyngeal	Individual	34.4	34	30.9
CNP17	Nasopharyngeal	Individual	34.7	35	30.8
CNP18	Nasopharyngeal	Individual	34.7	34.8	30.9
CNP19	Nasopharyngeal	Individual	34.6	34.8	30.6
CNP20	Nasopharyngeal	Individual	34.9	35	30.9
CNS01	Nasal	Individual	35.6	37	31
CNS02	Nasal	Individual	36.8	38	31
CNS03	Nasal	Individual	36.6	37.8	31
CNS04	Nasal	Individual	36.4	37.9	31.2
CNS05	Nasal	Individual	35.7	35.8	30.8
CNS06	Nasal	Individual	36	38.4	30.9
CNS07	Nasal	Individual	36.7	37	31
CNS08	Nasal	Individual	37	NDET	31.2
CNS09	Nasal	Individual	34.6	37.9	31.4
CNS10	Nasal	Individual	35.5	37.9	31.4
CNS11	Nasal	Individual	39.3	39	31.3
CNS12	Nasal	Individual	35.9	36.1	31.3
CNS13	Nasal	Individual	35.8	36.8	31.1
CNS14	Nasal	Individual	36.3	36.7	30.9
CNS15	Nasal	Individual	35.4	36.9	30.8
CNS16	Nasal	Individual	35.4	39.3	30.9
CNS17	Nasal	Individual	36.3	37	31.4
CNS18	Nasal	Individual	37.7	36.3	31.2
CNS19	Nasal	Individual	35	36.2	30.9
CNS20	Nasal	Individual	36.1	36.4	31
CNS21	Nasal	Pooled	35.4	38	30.8
CNS22	Nasal	Pooled	37.6	NDET	31
CNS23	Nasal	Pooled	36.9	NDET	31.2
CNS24	Nasal	Pooled	35.6	36.6	30.9
CNS25	Nasal	Pooled	36.3	36.9	30.9
CNS26	Nasal	Pooled	36.8	36.6	31.1
CNS27	Nasal	Pooled	38.8	38.1	30.9
CNS28	Nasal	Pooled	37	36.9	30.6
CNS29	Nasal	Pooled	35.4	NDET	30.9
CEY01	Conjunctival	Individual	35.3	36.8	30.8
CEY02	Conjunctival	Individual	35	36.1	31.3
CEY03	Conjunctival	Individual	35.6	37.5	31.2
CEY04	Conjunctival	Individual	36.7	NDET	31.1
CEY05	Conjunctival	Individual	35.5	37	31.4
CEY06	Conjunctival	Individual	36.9	38.1	31
CEY07	Conjunctival	Individual	36.9	37	31.4
CEY08	Conjunctival	Pooled	35.8	37.2	31.2
CEY09	Conjunctival	Pooled	35.2	36.5	31.1
CEY10	Conjunctival	Pooled	35.5	39.9	31.1
CEY11	Conjunctival	Pooled	35	35.5	31.2
CEY12	Conjunctival	Pooled	35.6	NDET	31
CEY13	Conjunctival	Pooled	NDET	36.7	31.2
CEY14	Conjunctival	Pooled	35.8	37.9	31
CEY15	Conjunctival	Pooled	35.9	35.6	31.4
CEY16	Conjunctival	Pooled	36.4	37.7	31.1
CEY17	Conjunctival	Pooled	37.4	36.8	31.3
CEY18	Conjunctival	Pooled	35.9	37.8	31.3
CEY19	Conjunctival	Pooled	36.2	37	31.6
CEY20	Conjunctival	Pooled	35.2	38	31.2

## Sheet: Table S9
Table S9. Ct values of contrived low, medium, and high-concentratino H5N1-positive specimens spiked with inactivated genotype D1.1 A/Washington/239/2024 virus.
Specimen ID	Specimen Type	Virus Concentration	H5 Ct	IAV M Ct
AEL01	AE Buffer	Low	33.9	36.3
AEL02	AE Buffer	Low	33.8	37.5
AEL03	AE Buffer	Low	34.1	41.2
AEL04	AE Buffer	Low	33.9	35.2
AEL05	AE Buffer	Low	33.7	37
AEL06	AE Buffer	Low	33.5	36.2
AEL07	AE Buffer	Low	33.5	35.7
AEL08	AE Buffer	Low	33.9	36.1
AEL09	AE Buffer	Low	34.2	38.4
AEL10	AE Buffer	Low	34.1	37.4
AEL11	AE Buffer	Low	33.8	35.5
AEL12	AE Buffer	Low	34.2	36.1
AEL13	AE Buffer	Low	34	37
AEL14	AE Buffer	Low	33.8	37.6
AEL15	AE Buffer	Low	33.6	35.9
AEL16	AE Buffer	Low	33.9	36.9
AEL17	AE Buffer	Low	34.1	35.5
AEL18	AE Buffer	Low	34.7	36.6
AEL19	AE Buffer	Low	33.9	36.5
AEL20	AE Buffer	Low	33.7	36
AEH01	AE Buffer	High	22.3	25.1
AEH02	AE Buffer	High	22.3	25.1
AEH03	AE Buffer	High	22.2	24.8
AEH04	AE Buffer	High	22.2	24.9
AEH05	AE Buffer	High	22.1	24.7
AEH06	AE Buffer	High	22.3	24.9
AEH07	AE Buffer	High	22.4	25.6
AEH08	AE Buffer	High	22.5	24.9
AEH09	AE Buffer	High	22.4	24.8
AEH10	AE Buffer	High	22.3	24.7
AEM01	AE Buffer	Medium	28.4	31.2
AEM02	AE Buffer	Medium	28.4	31.1
AEM03	AE Buffer	Medium	28.1	30.7
AEM04	AE Buffer	Medium	28.5	30.9
AEM05	AE Buffer	Medium	28.2	31
AEM06	AE Buffer	Medium	28.3	30.5
AEM07	AE Buffer	Medium	28.2	30.7
AEM08	AE Buffer	Medium	28.3	31
AEM09	AE Buffer	Medium	28.2	30.8
AEM10	AE Buffer	Medium	28.2	30.6
EYL01	Conjunctival Swab	Low	33.6	35.2
EYL02	Conjunctival Swab	Low	33.6	36.7
EYL03	Conjunctival Swab	Low	33.3	35.9
EYL04	Conjunctival Swab	Low	33.5	35.7
EYL05	Conjunctival Swab	Low	33.2	35.5
EYL06	Conjunctival Swab	Low	33.3	35.1
EYL07	Conjunctival Swab	Low	33.6	35.2
EYL08	Conjunctival Swab	Low	33.6	36.1
EYL09	Conjunctival Swab	Low	33.9	36.6
EYL10	Conjunctival Swab	Low	33.6	35.3
EYL11	Conjunctival Swab	Low	33.3	35.2
EYL12	Conjunctival Swab	Low	33.6	36
EYL13	Conjunctival Swab	Low	33.5	35.6
EYL14	Conjunctival Swab	Low	33.2	36.4
EYL15	Conjunctival Swab	Low	33.3	35.3
EYL16	Conjunctival Swab	Low	33.7	36.8
EYL17	Conjunctival Swab	Low	33.6	35.7
EYL18	Conjunctival Swab	Low	33	35.4
EYL19	Conjunctival Swab	Low	33.3	36.3
EYL20	Conjunctival Swab	Low	33.3	38.3
EYH01	Conjunctival Swab	High	22.1	25
EYH02	Conjunctival Swab	High	22.1	24.9
EYH03	Conjunctival Swab	High	22.4	25.2
EYH04	Conjunctival Swab	High	22.1	24.9
EYH05	Conjunctival Swab	High	22	24.6
EYH06	Conjunctival Swab	High	22.2	24.8
EYH07	Conjunctival Swab	High	22.2	25
EYH08	Conjunctival Swab	High	21.9	24.8
EYH09	Conjunctival Swab	High	22	24.8
EYH10	Conjunctival Swab	High	22.1	24.7
EYM01	Conjunctival Swab	Medium	28.2	30.5
EYM02	Conjunctival Swab	Medium	28.2	30.5
EYM03	Conjunctival Swab	Medium	28	31.2
EYM04	Conjunctival Swab	Medium	28	30.4
EYM05	Conjunctival Swab	Medium	28.2	30.6
EYM06	Conjunctival Swab	Medium	28.2	31
EYM07	Conjunctival Swab	Medium	28.4	30.4
EYM08	Conjunctival Swab	Medium	28.3	30.8
EYM09	Conjunctival Swab	Medium	28.2	30.7
EYM10	Conjunctival Swab	Medium	28	30.8
NPL01	Nasopharyngeal Swab	Low	33.5	35.8
NPL02	Nasopharyngeal Swab	Low	33.6	35.5
NPL03	Nasopharyngeal Swab	Low	33.5	36.7
NPL04	Nasopharyngeal Swab	Low	33.7	35.3
NPL05	Nasopharyngeal Swab	Low	33.6	36.9
NPL06	Nasopharyngeal Swab	Low	33.4	36.5
NPL07	Nasopharyngeal Swab	Low	34	36.7
NPL08	Nasopharyngeal Swab	Low	33.8	35.9
NPL09	Nasopharyngeal Swab	Low	33.7	35.5
NPL10	Nasopharyngeal Swab	Low	33.8	35.5
NPL11	Nasopharyngeal Swab	Low	33.7	35.5
NPL12	Nasopharyngeal Swab	Low	33.3	36.2
NPL13	Nasopharyngeal Swab	Low	33.7	36.1
NPL14	Nasopharyngeal Swab	Low	33.9	36.3
NPL15	Nasopharyngeal Swab	Low	33.5	NDET
NPL16	Nasopharyngeal Swab	Low	33.9	35.7
NPL17	Nasopharyngeal Swab	Low	34.7	37.2
NPL18	Nasopharyngeal Swab	Low	33.9	36.1
NPL19	Nasopharyngeal Swab	Low	33.8	36.5
NPL20	Nasopharyngeal Swab	Low	33.7	38.7
NPH01	Nasopharyngeal Swab	High	22.3	24.8
NPH02	Nasopharyngeal Swab	High	22.1	24.7
NPH03	Nasopharyngeal Swab	High	22.2	24.8
NPH04	Nasopharyngeal Swab	High	22	24.4
NPH05	Nasopharyngeal Swab	High	22.1	24.7
NPH06	Nasopharyngeal Swab	High	22.3	24.4
NPH07	Nasopharyngeal Swab	High	22.2	24.5
NPH08	Nasopharyngeal Swab	High	22.2	24.5
NPH09	Nasopharyngeal Swab	High	21.9	24.7
NPH10	Nasopharyngeal Swab	High	22.1	24.9
NPM01	Nasopharyngeal Swab	Medium	28.1	30.5
NPM02	Nasopharyngeal Swab	Medium	28.3	31
NPM03	Nasopharyngeal Swab	Medium	28.2	30.6
NPM04	Nasopharyngeal Swab	Medium	27.9	30.8
NPM05	Nasopharyngeal Swab	Medium	27.9	30.9
NPM06	Nasopharyngeal Swab	Medium	28	30.5
NPM07	Nasopharyngeal Swab	Medium	27.9	30.6
NPM08	Nasopharyngeal Swab	Medium	28	30.6
NPM09	Nasopharyngeal Swab	Medium	28.4	30.9
NPM10	Nasopharyngeal Swab	Medium	28.3	31
NSL01	Nasal Swab	Low	34.4	37.1
NSL02	Nasal Swab	Low	33.5	35.7
NSL03	Nasal Swab	Low	34.2	36.2
NSL04	Nasal Swab	Low	33.5	36.2
NSL05	Nasal Swab	Low	33.5	35.9
NSL06	Nasal Swab	Low	34	36.4
NSL07	Nasal Swab	Low	33.9	35.3
NSL08	Nasal Swab	Low	33.9	35.8
NSL09	Nasal Swab	Low	33.7	35.8
NSL10	Nasal Swab	Low	34.2	36
NSL11	Nasal Swab	Low	34	36.5
NSL12	Nasal Swab	Low	33.8	36
NSL13	Nasal Swab	Low	33.6	36.5
NSL14	Nasal Swab	Low	33.6	35.4
NSL15	Nasal Swab	Low	33.9	35.3
NSL16	Nasal Swab	Low	34	37
NSL17	Nasal Swab	Low	33.4	35.3
NSL18	Nasal Swab	Low	33.8	35.5
NSL19	Nasal Swab	Low	33.9	35.5
NSL20	Nasal Swab	Low	33.9	35.6
NSH01	Nasal Swab	High	22.5	25.1
NSH02	Nasal Swab	High	22.4	25
NSH03	Nasal Swab	High	22.2	25.3
NSH04	Nasal Swab	High	22.5	24.9
NSH05	Nasal Swab	High	22.2	24.9
NSH06	Nasal Swab	High	22.1	24.8
NSH07	Nasal Swab	High	21.8	24.6
NSH08	Nasal Swab	High	22	24.6
NSH09	Nasal Swab	High	22.3	25
NSH10	Nasal Swab	High	22.4	25.1
NSM01	Nasal Swab	Medium	28.2	31
NSM02	Nasal Swab	Medium	28.1	30.6
NSM03	Nasal Swab	Medium	28.1	30.4
NSM04	Nasal Swab	Medium	28	30.6
NSM05	Nasal Swab	Medium	27.9	30.2
NSM06	Nasal Swab	Medium	28.1	30.4
NSM07	Nasal Swab	Medium	28.3	30.6
NSM08	Nasal Swab	Medium	28.4	31
NSM09	Nasal Swab	Medium	28.2	31.2
NSM10	Nasal Swab	Medium	28.4	30.8

## Sheet: Table S10
Table S10. Ct values of influenza-negative clinical specimens used in the accuracy experiments.
Specimen Type	ID	H5 Ct Value	IAV M Ct Value	EXO Ct Value
Nasal swab	NNS-01	NDET	NDET	29.4
Nasal swab	NNS-02	NDET	NDET	29.5
Nasal swab	NNS-03	NDET	NDET	29.5
Nasal swab	NNS-04	NDET	NDET	29.5
Nasal swab	NNS-05	NDET	NDET	29.5
Nasal swab	NNS-06	NDET	NDET	29.4
Nasal swab	NNS-07	NDET	NDET	29.5
Nasal swab	NNS-08	NDET	NDET	29.4
Nasal swab	NNS-09	NDET	NDET	29.7
Nasal swab	NNS-10	NDET	NDET	29.4
Nasal swab	NNS-11	NDET	NDET	29.5
Nasal swab	NNS-12	NDET	NDET	29.4
Nasal swab	NNS-13	NDET	NDET	29.3
Nasal swab	NNS-14	NDET	NDET	29.3
Nasal swab	NNS-15	NDET	NDET	28.9
Nasal swab	NNS-16	NDET	NDET	29.3
Nasal swab	NNS-17	NDET	NDET	29.5
Nasal swab	NNS-18	NDET	NDET	29.5
Nasal swab	NNS-19	NDET	NDET	29.5
Nasal swab	NNS-20	NDET	NDET	29.3
Nasal swab	NNS-21	NDET	NDET	29.1
Nasal swab	NNS-22	NDET	NDET	29.4
Nasal swab	NNS-23	NDET	NDET	29.4
Nasal swab	NNS-24	NDET	NDET	29.5
Nasal swab	NNS-25	NDET	NDET	29.5
Nasal swab	NNS-26	NDET	NDET	29.6
Nasal swab	NNS-27	NDET	NDET	29.5
Nasal swab	NNS-28	NDET	NDET	29.5
Nasal swab	NNS-29	NDET	NDET	29.5
Nasopharyngeal swab	NNP01	NDET	NDET	29.2
Nasopharyngeal swab	NNP02	NDET	NDET	29.5
Nasopharyngeal swab	NNP03	NDET	NDET	29.7
Nasopharyngeal swab	NNP04	NDET	NDET	29.4
Nasopharyngeal swab	NNP05	NDET	NDET	29.5
Nasopharyngeal swab	NNP06	NDET	NDET	29.3
Nasopharyngeal swab	NNP07	NDET	NDET	29.4
Nasopharyngeal swab	NNP08	NDET	NDET	28.9
Nasopharyngeal swab	NNP09	NDET	NDET	29.1
Nasopharyngeal swab	NNP10	NDET	NDET	29
Nasopharyngeal swab	NNP11	NDET	NDET	29
Nasopharyngeal swab	NNP12	NDET	NDET	29.8
Nasopharyngeal swab	NNP13	NDET	NDET	29.2
Nasopharyngeal swab	NNP14	NDET	NDET	29.2
Nasopharyngeal swab	NNP15	NDET	NDET	29.6
Nasopharyngeal swab	NNP16	NDET	NDET	29.5
Nasopharyngeal swab	NNP17	NDET	NDET	29.2
Nasopharyngeal swab	NNP18	NDET	NDET	29.6
Nasopharyngeal swab	NNP19	NDET	NDET	29.3
Nasopharyngeal swab	NNP20	NDET	NDET	29.5
Conjunctival swab	NEY01	NDET	NDET	29.6
Conjunctival swab	NEY02	NDET	NDET	29.4
Conjunctival swab	NEY03	NDET	NDET	29.2
Conjunctival swab	NEY04	NDET	NDET	29
Conjunctival swab	NEY05	NDET	NDET	29.2
Conjunctival swab	NEY06	NDET	NDET	29.6
Conjunctival swab	NEY07	NDET	NDET	29.4
Conjunctival swab	NEY08	NDET	NDET	29.4
Conjunctival swab	NEY09	NDET	NDET	29.2
Conjunctival swab	NEY10	NDET	NDET	29.8
Conjunctival swab	NEY11	NDET	NDET	29.5

[truncated: 7 more sheets: Table S11, Table S12, Table S13, Table S14, Table S15, Table S16, Table S17]
